# Supplementary material for: Effect of diets supplemented with linseed alone or combined with vitamin E and selenium or with plant extracts, on Longissimus thoracis transcriptome in growing-finishing Italian Large White pigs
Source: J Anim Sci Biotechnol. 2018 Nov 20;9:81. doi: 10.1186/s40104-018-0297-2 (PMC6245756; doi:10.1186/s40104-018-0297-2)
Supplement: Supplementary file 2 — Complete list of reads obtained from RNA-Seq analysis. (XLSX 14 kb) [file 40104_2018_297_MOESM2_ESM.xlsx]

## Sheet: READS
Sample	Diet	Sequences (strand 1)	Sequences (strand 2)	Total Sequences (strand 1+2)	Trimmed_reads	Unmapped (%)	Multiple Mapped (%)	Chimeric Mapped (%)*	Uniquely Mapped (%)
1	1	12247350	12247350	24494700	24263930	11.28	6.76	0.94	80.8
2	1	15434949	15434949	30869898	29762048	9.91	5.57	1.5	82.86
3	1	14546288	14546288	29092576	27886512	11.92	5.19	1.66	81.14
4	1	19689337	19689337	39378674	37648948	10.22	6.05	1.63	81.96
5	1	20182659	20182659	40365318	38819728	11.99	6.45	1.47	79.93
6	2	15452512	15452512	30905024	29704576	10.82	5.99	1.59	81.45
7	1	16184027	16184027	32368054	30828992	10.44	6.15	1.63	81.64
8	2	13908762	13908762	27817524	26259332	9.85	5.47	1.85	82.76
9	2	15976939	15976939	31953878	30714250	10.23	5.85	1.52	82.26
10	2	17174540	17174540	34349080	32968058	11.05	6	1.64	81.13
11	2	17414226	17414226	34828452	33523728	10.35	5.88	1.55	82.05
12	2	17246132	17246132	34492264	32778670	11.85	6.44	1.51	79.98
13	3	13209059	13209059	26418118	26144096	11.2	6.16	0.92	81.62
14	3	16449679	16449679	32899358	31655700	11.69	6.17	1.41	80.55
15	3	17059831	17059831	34119662	32701462	10.52	6.52	1.57	81.26
16	3	17533837	17533837	35067674	33826180	10.43	6.05	1.54	81.85
17	3	13905859	13905859	27811718	26535620	10.59	6.05	1.71	81.51
18	3	14116063	14116063	28232126	27152702	12.04	6.69	1.38	79.75
19	4	16786939	16786939	33573878	32256796	10.31	6.38	1.84	81.25
20	4	16052676	16052676	32105352	30753606	11.67	5.76	1.71	80.75
21	4	11974411	11974411	23948822	23711498	11.94	6.5	0.88	80.55
22	4	18407201	18407201	36814402	35482656	11.01	6.23	1.45	81.19
23	4	13247963	13247963	26495926	26244472	12.3	6.9	1.06	79.53
24	4	19899598	19899598	39799196	38314970	11.62	7.22	1.48	79.46
25	1	12718558	12718558	25437116	25191660	12.66	6.49	0.89	79.85
26	1	13279182	13279182	26558364	26281486	11.18	6.34	0.95	81.43
27	1	15222091	15222091	30444182	29232718	10.21	5.32	1.42	82.99
28	1	17757331	17757331	35514662	33913676	10.4	5.69	1.53	82.28
29	1	13390239	13390239	26780478	26490966	10.9	6.66	1.12	81.12
30	1	11864858	11864858	23729716	23486628	12.26	6.04	0.89	80.71
31	2	14471427	14471427	28942854	28655406	11.31	6.77	1.01	80.67
32	2	12477450	12477450	24954900	24715784	10.47	6.25	1.16	82.02
33	2	12974371	12974371	25948742	25633746	12.14	6.65	0.83	80.24
34	2	11403686	11403686	22807372	22586936	12.76	6.13	1.28	79.71
35	2	12534078	12534078	25068156	24821832	10.99	6.69	1.04	81.09
36	2	17320618	17320618	34641236	33224538	12.15	6.7	1.87	79.13
37	3	11995565	11995565	23991130	23782466	11.75	5.88	1.31	80.95
38	3	10588464	10588464	21176928	20925954	12.38	5.66	1.52	80.33
39	3	17665490	17665490	35330980	34136678	10.88	7	1.44	80.43
40	3	17203151	17203151	34406302	33204032	11.71	5.81	1.6	80.77
41	3	14287420	14287420	28574840	27522660	10.69	6.02	1.35	81.87
42	3	17274474	17274474	34548948	32971426	10.62	6.22	1.61	81.42
43	4	15204776	15204776	30409552	29189768	9.14	5.77	1.47	83.55
44	4	11461974	11461974	22923948	21811048	10.81	5.61	1.83	81.64
45	4	15916725	15916725	31833450	30256624	11.36	5.85	1.68	81.01
46	4	11677680	11677680	23355360	23124250	12.15	6.17	1.12	80.43
47	4	15301870	15301870	30603740	29002990	11.94	5.5	2.42	80.07
*In this contest chimeric alignments are considered the ones where forward and reverse reads overlap
