# Supplementary material for: Effect of diets supplemented with linseed alone or combined with vitamin E and selenium or with plant extracts, on Longissimus thoracis transcriptome in growing-finishing Italian Large White pigs
Source: J Anim Sci Biotechnol. 2018 Nov 20;9:81. doi: 10.1186/s40104-018-0297-2 (PMC6245756; doi:10.1186/s40104-018-0297-2)
Supplement: Supplementary file 4 — Full results from the functional analysis performed using the Cytoscape software. (XLSX 24 kb) [file 40104_2018_297_MOESM4_ESM.xlsx]

## Sheet: ClueGO D4-D1
GOID	GOTerm	Ontology Source	Term PValue Corrected with Bonferroni step down	Group PValue Corrected with Bonferroni step down	GOGroups	Nr. Genes	Cluster	Genes Cluster #1	Genes Cluster #2
GO:0007417	central nervous system development	GO_BiologicalProcess-EBI-QuickGO-GOA_20.11.2017_00h00	0.0421416	0.00131692	Group00	13	Specific for Cluster #1	[APP, BAG3, CD9, COL3A1, COL4A1, CSF1R, CST3, CXCL12, FLNA, NES, TIMP2, VIM]	[CSRP3]
KEGG:04612	Antigen processing and presentation	KEGG_20.11.2017	0.00286167	0.000138468	Group01	5	Specific for Cluster #1	[CD74, CTSB, HLA-DQA2, HSPA2, HSPA6]	[]
KEGG:05133	Pertussis	KEGG_20.11.2017	0.00272994	0.00017333	Group02	5	Specific for Cluster #1	[C1S, C4A, CFL1, GNAI2, SERPING1]	[]
R-HSA:381426	Regulation of Insulin-like Growth Factor (IGF) transport and uptake by Insulin-like Growth Factor Binding Proteins (IGFBPs)	REACTOME_Pathways_20.11.2017	7.55769e-08	9.64811e-09	Group03	10	Specific for Cluster #1	[APOE, APP, C4A, CST3, FN1, FSTL1, IGF2, MMP2, NUCB1, SPP1]	[]
R-HSA:8957275	Post-translational protein phosphorylation	REACTOME_Pathways_20.11.2017	6.4775e-06	9.64811e-09	Group03	8	Specific for Cluster #1	[APOE, APP, C4A, CST3, FN1, FSTL1, NUCB1, SPP1]	[]
R-HSA:168256	Immune System	REACTOME_Pathways_20.11.2017	0.00672871	0.000263871	Group04	24	Specific for Cluster #1	[ANXA2, APP, C1S, C4A, CD68, CD74, CFL1, COL1A1, COL1A2, COL3A1, CSF1R, CST3, CTSB, EEF1A1, FN1, HLA-DQA2, HSPA6, MMP2, MSN, SERPING1, TIMP2, VAT1, VIM]	[AKAP9]
R-HSA:449147	Signaling by Interleukins	REACTOME_Pathways_20.11.2017	0.0386806	0.000263871	Group04	10	Specific for Cluster #1	[ANXA2, APP, CFL1, COL1A2, CSF1R, FN1, MMP2, MSN, VIM]	[AKAP9]
GO:0046890	regulation of lipid biosynthetic process	GO_BiologicalProcess-EBI-QuickGO-GOA_20.11.2017_00h00	0.00243465	3.10771e-05	Group05	7	Specific for Cluster #1	[APOE, APP, ATP1A1, ELOVL5, ELOVL6, FASN, SCD]	[]
GO:0072330	monocarboxylic acid biosynthetic process	GO_BiologicalProcess-EBI-QuickGO-GOA_20.11.2017_00h00	0.00540164	3.10771e-05	Group05	7	Specific for Cluster #1	[BGN, CD74, ELOVL5, ELOVL6, FASN, PTGIS, SCD]	[]
GO:0050810	regulation of steroid biosynthetic process	GO_BiologicalProcess-EBI-QuickGO-GOA_20.11.2017_00h00	0.00564878	3.10771e-05	Group05	5	Specific for Cluster #1	[APOE, ATP1A1, ELOVL6, FASN, SCD]	[]
GO:0030334	regulation of cell migration	GO_BiologicalProcess-EBI-QuickGO-GOA_20.11.2017_00h00	5.06294e-06	1.06938e-07	Group06	18	Specific for Cluster #1	[APOE, APP, CD74, CDH13, COL1A1, COL3A1, CSF1R, CXCL12, ECM1, FBLN1, FLNA, FN1, MSN, MYADM, SPARC, THY1]	[CSRP3, NEXN]
KEGG:04670	Leukocyte transendothelial migration	KEGG_20.11.2017	0.0122568	1.06938e-07	Group06	5	Specific for Cluster #1	[CXCL12, GNAI2, MMP2, MSN, THY1]	[]
GO:0002685	regulation of leukocyte migration	GO_BiologicalProcess-EBI-QuickGO-GOA_20.11.2017_00h00	0.0164744	1.06938e-07	Group06	6	Specific for Cluster #1	[APP, CD74, CXCL12, ECM1, MSN, THY1]	[]
GO:0022604	regulation of cell morphogenesis	GO_BiologicalProcess-EBI-QuickGO-GOA_20.11.2017_00h00	8.84529e-07	1.80233e-06	Group07	15	Specific for Cluster #1	[APOE, CFL1, CSF1R, CXCL12, FBLN1, FLNA, FN1, MSN, MYADM, SPARC, SPP1, THY1]	[GOLGA4, MYH7B, PDLIM5]
GO:0030334	regulation of cell migration	GO_BiologicalProcess-EBI-QuickGO-GOA_20.11.2017_00h00	5.06294e-06	1.80233e-06	Group07	18	Specific for Cluster #1	[APOE, APP, CD74, CDH13, COL1A1, COL3A1, CSF1R, CXCL12, ECM1, FBLN1, FLNA, FN1, MSN, MYADM, SPARC, THY1]	[CSRP3, NEXN]
GO:2000147	positive regulation of cell motility	GO_BiologicalProcess-EBI-QuickGO-GOA_20.11.2017_00h00	7.5217e-05	1.80233e-06	Group07	13	Specific for Cluster #1	[APP, CAVIN1, CD74, CDH13, COL1A1, CSF1R, CXCL12, FBLN1, FLNA, FN1, MYADM, SPARC, THY1]	[]
GO:0000904	cell morphogenesis involved in differentiation	GO_BiologicalProcess-EBI-QuickGO-GOA_20.11.2017_00h00	0.00367131	1.80233e-06	Group07	13	Specific for Cluster #1	[APOE, APP, CFL1, CSF1R, CXCL12, FBLN1, FLNA, FN1, MYADM, SPP1, THY1]	[GOLGA4, PDLIM5]
GO:0002685	regulation of leukocyte migration	GO_BiologicalProcess-EBI-QuickGO-GOA_20.11.2017_00h00	0.0164744	1.80233e-06	Group07	6	Specific for Cluster #1	[APP, CD74, CXCL12, ECM1, MSN, THY1]	[]
GO:0042325	regulation of phosphorylation	GO_BiologicalProcess-EBI-QuickGO-GOA_20.11.2017_00h00	0.0053462	5.83883e-06	Group08	20	Specific for Cluster #1	[ANXA2, APOE, APP, BGN, CD74, CSF1R, FASN, FBLN1, FN1, GNAI2, HSPA2, IGF2, MIDN, MYADM, THY1, TIMP2, TIMP3]	[AKAP9, CSRP3, UQCC2]
GO:0051248	negative regulation of protein metabolic process	GO_BiologicalProcess-EBI-QuickGO-GOA_20.11.2017_00h00	0.00717974	5.83883e-06	Group08	17	Specific for Cluster #1	[ANXA2, APOE, APP, BGN, C4A, COL6A3, CST3, ECM1, FBLN1, FLNA, MYADM, SERPING1, SERPINH1, THY1, TIMP2, TIMP3]	[USP25]
GO:0010721	negative regulation of cell development	GO_BiologicalProcess-EBI-QuickGO-GOA_20.11.2017_00h00	0.0343551	5.83883e-06	Group08	7	Specific for Cluster #1	[APOE, APP, COL3A1, FBLN1, SPP1, THY1, VIM]	[]
GO:0045936	negative regulation of phosphate metabolic process	GO_BiologicalProcess-EBI-QuickGO-GOA_20.11.2017_00h00	0.0408863	5.83883e-06	Group08	10	Specific for Cluster #1	[APOE, APP, BGN, FBLN1, GNAI2, MIDN, MYADM, THY1, TIMP3]	[AKAP9]
GO:0001932	regulation of protein phosphorylation	GO_BiologicalProcess-EBI-QuickGO-GOA_20.11.2017_00h00	0.0433265	5.83883e-06	Group08	17	Specific for Cluster #1	[ANXA2, APOE, APP, BGN, CD74, CSF1R, FASN, FBLN1, FN1, GNAI2, HSPA2, IGF2, MYADM, THY1, TIMP2, TIMP3]	[AKAP9]
R-HSA:114608	Platelet degranulation	REACTOME_Pathways_20.11.2017	5.26835e-09	8.95159e-09	Group09	11	Specific for Cluster #1	[ANXA5, APP, CD9, CFL1, ECM1, FLNA, FN1, IGF2, SERPING1, SPARC, TIMP3]	[]
R-HSA:76005	Response to elevated platelet cytosolic Ca2+	REACTOME_Pathways_20.11.2017	7.8913e-09	8.95159e-09	Group09	11	Specific for Cluster #1	[ANXA5, APP, CD9, CFL1, ECM1, FLNA, FN1, IGF2, SERPING1, SPARC, TIMP3]	[]
R-HSA:76002	Platelet activation, signaling and aggregation	REACTOME_Pathways_20.11.2017	1.40724e-08	8.95159e-09	Group09	14	Specific for Cluster #1	[ANXA5, APP, CD9, CFL1, COL1A1, COL1A2, ECM1, FLNA, FN1, GNAI2, IGF2, SERPING1, SPARC, TIMP3]	[]
GO:0002576	platelet degranulation	GO_BiologicalProcess-EBI-QuickGO-GOA_20.11.2017_00h00	1.97451e-07	8.95159e-09	Group09	10	Specific for Cluster #1	[ANXA5, APP, CD9, ECM1, FLNA, FN1, IGF2, SERPING1, SPARC, TIMP3]	[]
R-HSA:109582	Hemostasis	REACTOME_Pathways_20.11.2017	2.12421e-06	8.95159e-09	Group09	17	Specific for Cluster #1	[ANXA2, ANXA5, APP, CD74, CD9, CFL1, COL1A1, COL1A2, ECM1, EHD2, FLNA, FN1, GNAI2, IGF2, SERPING1, SPARC, TIMP3]	[]
GO:0045055	regulated exocytosis	GO_BiologicalProcess-EBI-QuickGO-GOA_20.11.2017_00h00	9.13965e-06	8.95159e-09	Group09	18	Specific for Cluster #1	[ANXA2, ANXA5, APP, CD68, CD9, CST3, CTSB, ECM1, EEF1A1, FLNA, FN1, HSPA6, IGF2, SERPING1, SPARC, TIMP2, TIMP3, VAT1]	[]
KEGG:05205	Proteoglycans in cancer	KEGG_20.11.2017	0.00472011	8.95159e-09	Group09	7	Specific for Cluster #1	[FLNA, FN1, IGF2, LUM, MMP2, MSN, TIMP3]	[]
GO:0052547	regulation of peptidase activity	GO_BiologicalProcess-EBI-QuickGO-GOA_20.11.2017_00h00	0.000194117	5.44077e-06	Group10	12	Specific for Cluster #1	[APP, C4A, COL6A3, CST3, ECM1, FASN, FBLN1, FN1, SERPING1, SERPINH1, TIMP2, TIMP3]	[]
GO:0042176	regulation of protein catabolic process	GO_BiologicalProcess-EBI-QuickGO-GOA_20.11.2017_00h00	0.000745383	5.44077e-06	Group10	11	Specific for Cluster #1	[ANXA2, APOE, APP, CST3, EEF1A1, FLNA, MSN, TIMP2, TIMP3]	[UQCC2, USP25]
GO:0045861	negative regulation of proteolysis	GO_BiologicalProcess-EBI-QuickGO-GOA_20.11.2017_00h00	0.00114293	5.44077e-06	Group10	10	Specific for Cluster #1	[APP, C4A, COL6A3, CST3, ECM1, SERPING1, SERPINH1, TIMP2, TIMP3]	[USP25]
GO:0042177	negative regulation of protein catabolic process	GO_BiologicalProcess-EBI-QuickGO-GOA_20.11.2017_00h00	0.00207381	5.44077e-06	Group10	6	Specific for Cluster #1	[ANXA2, CST3, FLNA, TIMP2, TIMP3]	[USP25]
GO:0030162	regulation of proteolysis	GO_BiologicalProcess-EBI-QuickGO-GOA_20.11.2017_00h00	0.00240685	5.44077e-06	Group10	15	Specific for Cluster #1	[APOE, APP, C1S, C4A, COL6A3, CST3, ECM1, FASN, FBLN1, FN1, SERPING1, SERPINH1, TIMP2, TIMP3]	[USP25]
GO:0051248	negative regulation of protein metabolic process	GO_BiologicalProcess-EBI-QuickGO-GOA_20.11.2017_00h00	0.00717974	5.44077e-06	Group10	17	Specific for Cluster #1	[ANXA2, APOE, APP, BGN, C4A, COL6A3, CST3, ECM1, FBLN1, FLNA, MYADM, SERPING1, SERPINH1, THY1, TIMP2, TIMP3]	[USP25]
GO:0052548	regulation of endopeptidase activity	GO_BiologicalProcess-EBI-QuickGO-GOA_20.11.2017_00h00	0.0123122	5.44077e-06	Group10	9	Specific for Cluster #1	[APP, C4A, COL6A3, CST3, FASN, SERPING1, SERPINH1, TIMP2, TIMP3]	[]
GO:0045936	negative regulation of phosphate metabolic process	GO_BiologicalProcess-EBI-QuickGO-GOA_20.11.2017_00h00	0.0408863	5.44077e-06	Group10	10	Specific for Cluster #1	[APOE, APP, BGN, FBLN1, GNAI2, MIDN, MYADM, THY1, TIMP3]	[AKAP9]
GO:0022604	regulation of cell morphogenesis	GO_BiologicalProcess-EBI-QuickGO-GOA_20.11.2017_00h00	8.84529e-07	6.82123e-07	Group11	15	Specific for Cluster #1	[APOE, CFL1, CSF1R, CXCL12, FBLN1, FLNA, FN1, MSN, MYADM, SPARC, SPP1, THY1]	[GOLGA4, MYH7B, PDLIM5]
GO:0030334	regulation of cell migration	GO_BiologicalProcess-EBI-QuickGO-GOA_20.11.2017_00h00	5.06294e-06	6.82123e-07	Group11	18	Specific for Cluster #1	[APOE, APP, CD74, CDH13, COL1A1, COL3A1, CSF1R, CXCL12, ECM1, FBLN1, FLNA, FN1, MSN, MYADM, SPARC, THY1]	[CSRP3, NEXN]
GO:0010769	regulation of cell morphogenesis involved in differentiation	GO_BiologicalProcess-EBI-QuickGO-GOA_20.11.2017_00h00	1.38373e-05	6.82123e-07	Group11	11	Specific for Cluster #1	[APOE, CFL1, CXCL12, FBLN1, FLNA, FN1, MYADM, SPP1, THY1]	[GOLGA4, PDLIM5]
GO:2000147	positive regulation of cell motility	GO_BiologicalProcess-EBI-QuickGO-GOA_20.11.2017_00h00	7.5217e-05	6.82123e-07	Group11	13	Specific for Cluster #1	[APP, CAVIN1, CD74, CDH13, COL1A1, CSF1R, CXCL12, FBLN1, FLNA, FN1, MYADM, SPARC, THY1]	[]
GO:0000904	cell morphogenesis involved in differentiation	GO_BiologicalProcess-EBI-QuickGO-GOA_20.11.2017_00h00	0.00367131	6.82123e-07	Group11	13	Specific for Cluster #1	[APOE, APP, CFL1, CSF1R, CXCL12, FBLN1, FLNA, FN1, MYADM, SPP1, THY1]	[GOLGA4, PDLIM5]
GO:0050767	regulation of neurogenesis	GO_BiologicalProcess-EBI-QuickGO-GOA_20.11.2017_00h00	0.00575084	6.82123e-07	Group11	13	Specific for Cluster #1	[APOE, APP, CFL1, COL3A1, CXCL12, FLNA, FN1, SPP1, THY1, TIMP2, VIM]	[GOLGA4, PDLIM5]
GO:0050770	regulation of axonogenesis	GO_BiologicalProcess-EBI-QuickGO-GOA_20.11.2017_00h00	0.0100968	6.82123e-07	Group11	6	Specific for Cluster #1	[APOE, CXCL12, FN1, SPP1, THY1]	[GOLGA4]
GO:0045664	regulation of neuron differentiation	GO_BiologicalProcess-EBI-QuickGO-GOA_20.11.2017_00h00	0.012308	6.82123e-07	Group11	11	Specific for Cluster #1	[APOE, APP, CFL1, CXCL12, FN1, SPP1, THY1, TIMP2, VIM]	[GOLGA4, PDLIM5]
GO:0048858	cell projection morphogenesis	GO_BiologicalProcess-EBI-QuickGO-GOA_20.11.2017_00h00	0.0175978	6.82123e-07	Group11	11	Specific for Cluster #1	[APOE, APP, CFL1, CSF1R, CXCL12, FN1, NES, SPP1, THY1]	[GOLGA4, PDLIM5]
GO:0048667	cell morphogenesis involved in neuron differentiation	GO_BiologicalProcess-EBI-QuickGO-GOA_20.11.2017_00h00	0.0251641	6.82123e-07	Group11	10	Specific for Cluster #1	[APOE, APP, CFL1, CSF1R, CXCL12, FN1, SPP1, THY1]	[GOLGA4, PDLIM5]
GO:0010721	negative regulation of cell development	GO_BiologicalProcess-EBI-QuickGO-GOA_20.11.2017_00h00	0.0343551	6.82123e-07	Group11	7	Specific for Cluster #1	[APOE, APP, COL3A1, FBLN1, SPP1, THY1, VIM]	[]
GO:0048812	neuron projection morphogenesis	GO_BiologicalProcess-EBI-QuickGO-GOA_20.11.2017_00h00	0.040864	6.82123e-07	Group11	10	Specific for Cluster #1	[APOE, APP, CFL1, CSF1R, CXCL12, FN1, SPP1, THY1]	[GOLGA4, PDLIM5]
GO:0045936	negative regulation of phosphate metabolic process	GO_BiologicalProcess-EBI-QuickGO-GOA_20.11.2017_00h00	0.0408863	6.82123e-07	Group11	10	Specific for Cluster #1	[APOE, APP, BGN, FBLN1, GNAI2, MIDN, MYADM, THY1, TIMP3]	[AKAP9]
GO:0120035	regulation of plasma membrane bounded cell projection organization	GO_BiologicalProcess-EBI-QuickGO-GOA_20.11.2017_00h00	0.0410373	6.82123e-07	Group11	10	Specific for Cluster #1	[APOE, APP, CFL1, CXCL12, FN1, SPP1, THY1, VIM]	[GOLGA4, PDLIM5]
R-HSA:1474244	Extracellular matrix organization	REACTOME_Pathways_20.11.2017	1.171e-17	3.60935e-11	Group12	22	Specific for Cluster #1	[APP, BGN, CAPN2, COL14A1, COL1A1, COL1A2, COL3A1, COL4A1, COL5A1, COL5A2, COL6A1, COL6A3, CTSB, ELN, FBLN1, FN1, LUM, MMP2, SERPINH1, SPARC, SPP1, TIMP2]	[]
R-HSA:1474228	Degradation of the extracellular matrix	REACTOME_Pathways_20.11.2017	1.30982e-15	3.60935e-11	Group12	16	Specific for Cluster #1	[CAPN2, COL14A1, COL1A1, COL1A2, COL3A1, COL4A1, COL5A1, COL5A2, COL6A1, COL6A3, CTSB, ELN, FN1, MMP2, SPP1, TIMP2]	[]
R-HSA:3000178	ECM proteoglycans	REACTOME_Pathways_20.11.2017	5.63336e-15	3.60935e-11	Group12	13	Specific for Cluster #1	[APP, BGN, COL1A1, COL1A2, COL3A1, COL4A1, COL5A1, COL5A2, COL6A1, COL6A3, FN1, LUM, SPARC]	[]
R-HSA:1442490	Collagen degradation	REACTOME_Pathways_20.11.2017	2.04623e-12	3.60935e-11	Group12	11	Specific for Cluster #1	[COL14A1, COL1A1, COL1A2, COL3A1, COL4A1, COL5A1, COL5A2, COL6A1, COL6A3, CTSB, MMP2]	[]
R-HSA:2022090	Assembly of collagen fibrils and other multimeric structures	REACTOME_Pathways_20.11.2017	5.43872e-11	3.60935e-11	Group12	10	Specific for Cluster #1	[COL14A1, COL1A1, COL1A2, COL3A1, COL4A1, COL5A1, COL5A2, COL6A1, COL6A3, CTSB]	[]
R-HSA:216083	Integrin cell surface interactions	REACTOME_Pathways_20.11.2017	6.02724e-11	3.60935e-11	Group12	11	Specific for Cluster #1	[COL1A1, COL1A2, COL3A1, COL4A1, COL5A1, COL5A2, COL6A1, COL6A3, FN1, LUM, SPP1]	[]
R-HSA:8948216	Collagen chain trimerization	REACTOME_Pathways_20.11.2017	9.7184e-11	3.60935e-11	Group12	9	Specific for Cluster #1	[COL14A1, COL1A1, COL1A2, COL3A1, COL4A1, COL5A1, COL5A2, COL6A1, COL6A3]	[]
KEGG:04974	Protein digestion and absorption	KEGG_20.11.2017	9.88222e-11	3.60935e-11	Group12	11	Specific for Cluster #1	[ATP1A1, COL14A1, COL1A1, COL1A2, COL3A1, COL4A1, COL5A1, COL5A2, COL6A1, COL6A3, ELN]	[]
R-HSA:1474290	Collagen formation	REACTOME_Pathways_20.11.2017	9.88222e-11	3.60935e-11	Group12	11	Specific for Cluster #1	[COL14A1, COL1A1, COL1A2, COL3A1, COL4A1, COL5A1, COL5A2, COL6A1, COL6A3, CTSB, SERPINH1]	[]
R-HSA:1650814	Collagen biosynthesis and modifying enzymes	REACTOME_Pathways_20.11.2017	1.40169e-10	3.60935e-11	Group12	10	Specific for Cluster #1	[COL14A1, COL1A1, COL1A2, COL3A1, COL4A1, COL5A1, COL5A2, COL6A1, COL6A3, SERPINH1]	[]
R-HSA:3000170	Syndecan interactions	REACTOME_Pathways_20.11.2017	3.76818e-07	3.60935e-11	Group12	6	Specific for Cluster #1	[COL1A1, COL1A2, COL3A1, COL5A1, COL5A2, FN1]	[]
R-HSA:8874081	MET activates PTK2 signaling	REACTOME_Pathways_20.11.2017	7.38518e-07	3.60935e-11	Group12	6	Specific for Cluster #1	[COL1A1, COL1A2, COL3A1, COL5A1, COL5A2, FN1]	[]
R-HSA:186797	Signaling by PDGF	REACTOME_Pathways_20.11.2017	1.56079e-06	3.60935e-11	Group12	7	Specific for Cluster #1	[COL3A1, COL4A1, COL5A1, COL5A2, COL6A1, COL6A3, SPP1]	[]
R-HSA:3000171	Non-integrin membrane-ECM interactions	REACTOME_Pathways_20.11.2017	1.74377e-06	3.60935e-11	Group12	7	Specific for Cluster #1	[COL1A1, COL1A2, COL3A1, COL4A1, COL5A1, COL5A2, FN1]	[]
R-HSA:3000480	Scavenging by Class A Receptors	REACTOME_Pathways_20.11.2017	2.94996e-06	3.60935e-11	Group12	5	Specific for Cluster #1	[APOE, COL1A1, COL1A2, COL3A1, COL4A1]	[]
R-HSA:8875878	MET promotes cell motility	REACTOME_Pathways_20.11.2017	4.99351e-06	3.60935e-11	Group12	6	Specific for Cluster #1	[COL1A1, COL1A2, COL3A1, COL5A1, COL5A2, FN1]	[]
R-HSA:2173782	Binding and Uptake of Ligands by Scavenger Receptors	REACTOME_Pathways_20.11.2017	5.66543e-06	3.60935e-11	Group12	6	Specific for Cluster #1	[APOE, COL1A1, COL1A2, COL3A1, COL4A1, SPARC]	[]
R-HSA:419037	NCAM1 interactions	REACTOME_Pathways_20.11.2017	5.66543e-06	3.60935e-11	Group12	6	Specific for Cluster #1	[COL3A1, COL4A1, COL5A1, COL5A2, COL6A1, COL6A3]	[]
KEGG:04512	ECM-receptor interaction	KEGG_20.11.2017	1.58629e-05	3.60935e-11	Group12	7	Specific for Cluster #1	[COL1A1, COL1A2, COL4A1, COL6A1, COL6A3, FN1, SPP1]	[]
KEGG:04510	Focal adhesion	KEGG_20.11.2017	6.29976e-05	3.60935e-11	Group12	9	Specific for Cluster #1	[CAPN2, COL1A1, COL1A2, COL4A1, COL6A1, COL6A3, FLNA, FN1, SPP1]	[]
R-HSA:375165	NCAM signaling for neurite out-growth	REACTOME_Pathways_20.11.2017	7.43417e-05	3.60935e-11	Group12	6	Specific for Cluster #1	[COL3A1, COL4A1, COL5A1, COL5A2, COL6A1, COL6A3]	[]
R-HSA:6806834	Signaling by MET	REACTOME_Pathways_20.11.2017	0.000230031	3.60935e-11	Group12	6	Specific for Cluster #1	[COL1A1, COL1A2, COL3A1, COL5A1, COL5A2, FN1]	[]
GO:0035987	endodermal cell differentiation	GO_BiologicalProcess-EBI-QuickGO-GOA_20.11.2017_00h00	0.000328096	3.60935e-11	Group12	5	Specific for Cluster #1	[COL5A1, COL5A2, COL6A1, FN1, MMP2]	[]
GO:0001568	blood vessel development	GO_BiologicalProcess-EBI-QuickGO-GOA_20.11.2017_00h00	0.000328784	3.60935e-11	Group12	14	Specific for Cluster #1	[ANXA2, APOE, CDH13, COL1A1, COL1A2, COL3A1, COL4A1, COL5A1, ECM1, FN1, MMP2, PTGIS, SPARC, THY1]	[]
KEGG:04933	AGE-RAGE signaling pathway in diabetic complications	KEGG_20.11.2017	0.000808311	3.60935e-11	Group12	6	Specific for Cluster #1	[COL1A1, COL1A2, COL3A1, COL4A1, FN1, MMP2]	[]
R-HSA:9006934	Signaling by Receptor Tyrosine Kinases	REACTOME_Pathways_20.11.2017	0.000860756	3.60935e-11	Group12	12	Specific for Cluster #1	[COL1A1, COL1A2, COL3A1, COL4A1, COL5A1, COL5A2, COL6A1, COL6A3, CXCL12, FN1, IGF2, SPP1]	[]
GO:0070206	protein trimerization	GO_BiologicalProcess-EBI-QuickGO-GOA_20.11.2017_00h00	0.000867484	3.60935e-11	Group12	5	Specific for Cluster #1	[APP, CD74, COL1A1, COL1A2, COL6A1]	[]
KEGG:04926	Relaxin signaling pathway	KEGG_20.11.2017	0.00330295	3.60935e-11	Group12	6	Specific for Cluster #1	[COL1A1, COL1A2, COL3A1, COL4A1, GNAI2, MMP2]	[]
KEGG:04151	PI3K-Akt signaling pathway	KEGG_20.11.2017	0.00453242	3.60935e-11	Group12	9	Specific for Cluster #1	[COL1A1, COL1A2, COL4A1, COL6A1, COL6A3, CSF1R, FN1, IGF2, SPP1]	[]
KEGG:05146	Amoebiasis	KEGG_20.11.2017	0.00661568	3.60935e-11	Group12	5	Specific for Cluster #1	[COL1A1, COL1A2, COL3A1, COL4A1, FN1]	[]
R-HSA:422475	Axon guidance	REACTOME_Pathways_20.11.2017	0.00671815	3.60935e-11	Group12	11	Specific for Cluster #1	[CFL1, COL3A1, COL4A1, COL5A1, COL5A2, COL6A1, COL6A3, CXCL12, MMP2, MSN, PABPC1]	[]
GO:0048514	blood vessel morphogenesis	GO_BiologicalProcess-EBI-QuickGO-GOA_20.11.2017_00h00	0.00674064	3.60935e-11	Group12	11	Specific for Cluster #1	[ANXA2, APOE, CDH13, COL3A1, COL4A1, ECM1, FN1, MMP2, PTGIS, SPARC, THY1]	[]
GO:0051291	protein heterooligomerization	GO_BiologicalProcess-EBI-QuickGO-GOA_20.11.2017_00h00	0.00967774	3.60935e-11	Group12	5	Specific for Cluster #1	[ANXA2, CD74, COL1A1, COL1A2, COL6A1]	[]
GO:0007369	gastrulation	GO_BiologicalProcess-EBI-QuickGO-GOA_20.11.2017_00h00	0.0196424	3.60935e-11	Group12	6	Specific for Cluster #1	[COL5A1, COL5A2, COL6A1, FN1, MMP2, MYADM]	[]
GO:0001525	angiogenesis	GO_BiologicalProcess-EBI-QuickGO-GOA_20.11.2017_00h00	0.0263495	3.60935e-11	Group12	9	Specific for Cluster #1	[ANXA2, CDH13, COL4A1, ECM1, FN1, MMP2, PTGIS, SPARC, THY1]	[]
KEGG:05165	Human papillomavirus infection	KEGG_20.11.2017	0.0422174	3.60935e-11	Group12	7	Specific for Cluster #1	[COL1A1, COL1A2, COL4A1, COL6A1, COL6A3, FN1, SPP1]	[]

## Sheet: ClueGO D3-D1
GOID	GOTerm	Ontology Source	Term PValue Corrected with Bonferroni step down	Group PValue Corrected with Bonferroni step down	GOGroups	Nr. Genes	Cluster	Genes Cluster #1	Genes Cluster #2
R-HSA:1474228	Degradation of the extracellular matrix	REACTOME_Pathways_20.11.2017	0	0	Group4	6	Specific for Cluster #1	[COL14A1, COL1A2, COL3A1, COL5A2, DCN, FN1]	[]
R-HSA:1474244	Extracellular matrix organization	REACTOME_Pathways_20.11.2017	0	0	Group4	8	Specific for Cluster #1	[COL14A1, COL1A2, COL3A1, COL5A2, DCN, FN1, SPARC]	[THBS1]
R-HSA:3000178	ECM proteoglycans	REACTOME_Pathways_20.11.2017	0	0	Group4	6	Specific for Cluster #1	[COL1A2, COL3A1, COL5A2, DCN, FN1, SPARC]	[]
R-HSA:422475	Axon guidance	REACTOME_Pathways_20.11.2017	0.01	0	Group0	8	Specific for Cluster #2	[COL3A1, COL5A2]	[ARHGAP35, CLTB, PDLIM7, RPL21, RPL34, RPL3L]
GO:0045732	positive regulation of protein catabolic process	GO_BiologicalProcess-EBI-QuickGO-GOA_20.11.2017_00h00	0.01	0.01	Group1	5	Specific for Cluster #2	[]	[MDM2, NDUFA13, PPP2R3A, TRIB1, UQCC2]
GO:0006412	translation	GO_BiologicalProcess-EBI-QuickGO-GOA_20.11.2017_00h00	0	0	Group2	10	Specific for Cluster #2	[]	[ATF4, DDX3Y, EEF1B2, MRPL17, RPL21, RPL34, RPL3L, THBS1, UQCC2, ZC3H10]
R-HSA:72766	Translation	REACTOME_Pathways_20.11.2017	0.01	0	Group2	5	Specific for Cluster #2	[]	[EEF1B2, MRPL17, RPL21, RPL34, RPL3L]
GO:0043281	regulation of cysteine-type endopeptidase activity involved in apoptotic process	GO_BiologicalProcess-EBI-QuickGO-GOA_20.11.2017_00h00	0	0	Group3	7	Specific for Cluster #2	[GSN]	[CRYAB, CYR61, FAM162A, MDM2, NDUFA13, THBS1]
GO:0052547	regulation of peptidase activity	GO_BiologicalProcess-EBI-QuickGO-GOA_20.11.2017_00h00	0	0	Group3	9	Specific for Cluster #2	[C4A, FN1, GSN]	[CRYAB, CYR61, FAM162A, MDM2, NDUFA13, THBS1]
KEGG:05016	Huntington's disease	KEGG_20.11.2017	0	0	Group5	7	Specific for Cluster #2	[]	[ATP5C1, ATP5E, ATP5H, CLTB, COX5B, COX7A1, NDUFA13]
KEGG:00190	Oxidative phosphorylation	KEGG_20.11.2017	0	0	Group5	6	Specific for Cluster #2	[]	[ATP5C1, ATP5E, ATP5H, COX5B, COX7A1, NDUFA13]
KEGG:05012	Parkinson's disease	KEGG_20.11.2017	0	0	Group5	6	Specific for Cluster #2	[]	[ATP5C1, ATP5E, ATP5H, COX5B, COX7A1, NDUFA13]
GO:0098655	cation transmembrane transport	GO_BiologicalProcess-EBI-QuickGO-GOA_20.11.2017_00h00	0	0	Group5	13	Specific for Cluster #2	[]	[AMIGO1, ATP5C1, ATP5E, ATP5H, COX5B, COX7A1, DHRS7C, DIAPH1, KCNJ11, KCNJ12, SLC20A1, SLC25A25, TIMM8B]
GO:0015672	monovalent inorganic cation transport	GO_BiologicalProcess-EBI-QuickGO-GOA_20.11.2017_00h00	0	0	Group5	10	Specific for Cluster #2	[]	[AMIGO1, ATF4, ATP5C1, ATP5E, ATP5H, COX5B, COX7A1, KCNJ11, KCNJ12, SLC20A1]
KEGG:05010	Alzheimer's disease	KEGG_20.11.2017	0	0	Group5	6	Specific for Cluster #2	[]	[ATP5C1, ATP5E, ATP5H, COX5B, COX7A1, NDUFA13]
GO:1902600	hydrogen ion transmembrane transport	GO_BiologicalProcess-EBI-QuickGO-GOA_20.11.2017_00h00	0	0	Group5	5	Specific for Cluster #2	[]	[ATP5C1, ATP5E, ATP5H, COX5B, COX7A1]
R-HSA:163200	Respiratory electron transport, ATP synthesis by chemiosmotic coupling, and heat production by uncoupling proteins.	REACTOME_Pathways_20.11.2017	0	0	Group5	5	Specific for Cluster #2	[]	[ATP5C1, ATP5E, ATP5H, COX5B, NDUFA13]
GO:0046034	ATP metabolic process	GO_BiologicalProcess-EBI-QuickGO-GOA_20.11.2017_00h00	0	0	Group5	7	Specific for Cluster #2	[]	[ATP5C1, ATP5E, ATP5H, COX5B, NDUFA13, SLC25A25, UQCC2]
R-HSA:1428517	The citric acid (TCA) cycle and respiratory electron transport	REACTOME_Pathways_20.11.2017	0	0	Group5	5	Specific for Cluster #2	[]	[ATP5C1, ATP5E, ATP5H, COX5B, NDUFA13]
GO:0009150	purine ribonucleotide metabolic process	GO_BiologicalProcess-EBI-QuickGO-GOA_20.11.2017_00h00	0	0	Group5	9	Specific for Cluster #2	[]	[ATP5C1, ATP5E, ATP5H, COX5B, NDUFA13, RAMP1, SLC25A25, THBS1, UQCC2]
GO:0009152	purine ribonucleotide biosynthetic process	GO_BiologicalProcess-EBI-QuickGO-GOA_20.11.2017_00h00	0.02	0	Group5	5	Specific for Cluster #2	[]	[ATP5C1, ATP5E, ATP5H, COX5B, RAMP1]

## Sheet: ClueGO D2-D1
GOID	GOTerm	Ontology Source	Term PValue Corrected with Bonferroni step down	Group PValue Corrected with Bonferroni step down	GOGroups	Nr. Genes	Cluster	Genes Cluster #1	Genes Cluster #2
GO:0005977	glycogen metabolic process	GO_BiologicalProcess-EBI-QuickGO-GOA_20.11.2017_00h00	0.03	0	Group0	5	Specific for Cluster #2	[]	[GRB10, PGM1, PPP1R3C, PYGM, STK40]
GO:0007517	muscle organ development	GO_BiologicalProcess-EBI-QuickGO-GOA_20.11.2017_00h00	0	0	Group1	12	Specific for Cluster #2	[COL3A1]	[ACTA1, ACTN3, ARID5B, CSRP3, MYLK2, NEURL1, RXRA, SPEG, TEAD4, TNNI1, UQCC2]
GO:0043009	chordate embryonic development	GO_BiologicalProcess-EBI-QuickGO-GOA_20.11.2017_00h00	0.01	0	Group2	14	Specific for Cluster #2	[]	[AKR1B1, ARHGAP35, CAPN2, CSRP3, EPN1, HSF1, KEAP1, MBD3, PRKCA, RXRA, SCRIB, TFEB, WDTC1, ZNF358]
R-HSA:397014	Muscle contraction	REACTOME_Pathways_20.11.2017	0	0	Group3	9	Specific for Cluster #2	[]	[ACTA1, ACTN3, ANXA6, ATP2A1, DES, KCNJ11, KCNJ12, SCN4B, TNNI1]
GO:0051253	negative regulation of RNA metabolic process	GO_BiologicalProcess-EBI-QuickGO-GOA_20.11.2017_00h00	0.02	0	Group4	23	Specific for Cluster #2	[DNAJB1]	[AKR1B1, ARHGAP35, ARID5B, ATN1, DOT1L, DUSP26, E2F6, GATAD2A, HIF1AN, HIRA, HR, HSF1, HSF4, MAPKAPK2, MBD3, NCOR2, NFIX, RBM38, RXRA, TNIP1, VLDLR, WDTC1]
GO:0045934	negative regulation of nucleobase-containing compound metabolic process	GO_BiologicalProcess-EBI-QuickGO-GOA_20.11.2017_00h00	0.02	0	Group4	25	Specific for Cluster #2	[DNAJB1]	[ACTN3, AKR1B1, ARHGAP35, ARID5B, ATN1, DOT1L, DUSP26, E2F6, GATAD2A, HIF1AN, HIRA, HR, HSF1, HSF4, MAPKAPK2, MBD3, NCOR2, NFIX, PRKCA, RBM38, RXRA, TNIP1, VLDLR, WDTC1]
GO:0000122	negative regulation of transcription from RNA polymerase II promoter	GO_BiologicalProcess-EBI-QuickGO-GOA_20.11.2017_00h00	0.05	0	Group4	16	Specific for Cluster #2	[DNAJB1]	[AKR1B1, ARHGAP35, ARID5B, ATN1, DUSP26, E2F6, HIF1AN, HSF1, HSF4, MBD3, NCOR2, NFIX, RXRA, VLDLR, WDTC1]
