# Supplementary material for: Effect of diets supplemented with linseed alone or combined with vitamin E and selenium or with plant extracts, on Longissimus thoracis transcriptome in growing-finishing Italian Large White pigs
Source: J Anim Sci Biotechnol. 2018 Nov 20;9:81. doi: 10.1186/s40104-018-0297-2 (PMC6245756; doi:10.1186/s40104-018-0297-2)
Supplement: Supplementary file 8 — Full results from the functional analysis performed using the DAVID web resource. The term UP refers to genes upregulated in the first diet cited of each comparison, while DOWN refers to genes downregulated in the first diet cited of each comparison. (XLSX 29 kb) [file 40104_2018_297_MOESM8_ESM.xlsx]

## Sheet: D4-1 UP
Category	Term	List Total	Genes	P-Value	Benjamini
KEGG_PATHWAY	Protein digestion and absorption	49	COL14A1, COL4A1, COL3A1, COL6A3, ELN, COL1A2, COL6A1, ATP1A1, COL1A1, COL5A2, COL5A1	2.9e-10	3.2e-08
KEGG_PATHWAY	ECM-receptor interaction	49	COL4A1, COL3A1, COL6A3, COL1A2, COL6A1, COL1A1, COL5A2, COL5A1, SPP1, FN1	5.9e-09	3.2e-07
KEGG_PATHWAY	Focal adhesion	49	COL4A1, COL3A1, COL6A3, COL1A2, COL6A1, COL1A1, CAPN2, COL5A2, FLNA, COL5A1, SPP1, FN1	1.1e-07	4e-06
KEGG_PATHWAY	Amoebiasis	49	COL4A1, COL3A1, COL1A2, COL1A1, COL5A2, COL5A1, FN1	8.2e-05	0.0022
KEGG_PATHWAY	PI3K-Akt signaling pathway	49	COL4A1, COL3A1, COL6A3, COL1A2, COL6A1, COL1A1, COL5A2, COL5A1, SPP1, CSF1R, FN1	0.0001	0.0022
KEGG_PATHWAY	Pertussis	49	GNAI2, C4A, CFL1, SERPING1, C1S	0.0017	0.031
KEGG_PATHWAY	Antigen processing and presentation	49	HSPA2, HSPA6, CTSB, HLA-DQA2, CD74	0.0018	0.028
KEGG_PATHWAY	Platelet activation	49	GNAI2, COL3A1, COL1A2, COL1A1, COL5A2, COL5A1	0.002	0.026
KEGG_PATHWAY	Proteoglycans in cancer	49	LUM, IGF2, MSN, TIMP3, MMP2, FLNA, FN1	0.0024	0.029
KEGG_PATHWAY	Fatty acid metabolism	49	ELOVL5, SCD, FASN, ELOVL6	0.0044	0.047
Category	Term	List Total	Genes	P-Value	Benjamini
GOTERM_BP_DIRECT	cellular response to amino acid stimulus	64	COL4A1, COL3A1, COL1A2, COL6A1, COL1A1, CAPN2, MMP2, COL5A2	9.7e-10	4.3e-07
GOTERM_BP_DIRECT	collagen fibril organization	64	LUM, COL3A1, COL1A2, COL1A1, COL5A2, SERPINH1, ANXA2	3.1e-09	6.8e-07
GOTERM_BP_DIRECT	extracellular matrix organization	64	APP, FBLN1, BGN, COL3A1, ELN, CCDC80	1.7e-05	0.0025
GOTERM_BP_DIRECT	negative regulation of catalytic activity	64	NES, TIMP2, TIMP3, ANXA2	0.00017	0.019
GOTERM_BP_DIRECT	long-chain fatty acid biosynthetic process	64	ELOVL5, SCD, ELOVL6	0.00042	0.037
Annotation Cluster 1	Enrichment Score: 6.65		Genes	Count	P_Value	Benjamini
	GOTERM_BP_DIRECT	extracellular matrix organization	COL4A1, LUM, COL3A1, ELN, CCDC80, SPARC, COL5A2, COL5A1, FBLN1, APP, COL14A1, BGN, COL6A3, COL1A2, COL6A1, COL1A1, SPP1, FN1	18	4.0E-18	2.8E-15
	REACTOME_PATHWAY	ECM proteoglycans	APP, BGN, COL4A1, LUM, COL3A1, COL6A3, COL1A2, COL6A1, COL1A1, SPARC, COL5A2, COL5A1, FN1	13	1.7E-14	2.2E-12
	GOTERM_BP_DIRECT	collagen fibril organization	COL14A1, LUM, COL3A1, COL1A2, COL1A1, SERPINH1, COL5A2, COL5A1, ANXA2	9	3.8E-12	1.4E-9
	REACTOME_PATHWAY	Collagen degradation	COL14A1, COL4A1, COL3A1, COL6A3, COL1A2, COL6A1, COL1A1, CTSB, MMP2, COL5A2, COL5A1	11	4.0E-12	2.6E-10
	GOTERM_BP_DIRECT	collagen catabolic process	COL4A1, COL3A1, COL6A3, COL1A2, COL6A1, COL1A1, CTSB, MMP2, COL5A2, COL5A1	10	5.8E-12	1.4E-9
	REACTOME_PATHWAY	Integrin cell surface interactions	COL4A1, LUM, COL3A1, COL6A3, COL1A2, COL6A1, COL1A1, COL5A2, COL5A1, SPP1, FN1	11	8.5E-11	3.7E-9
	REACTOME_PATHWAY	Extracellular matrix organization	COL4A1, COL3A1, COL1A2, COL1A1, COL5A2, COL5A1, FN1	7	2.0E-10	6.6E-9
	REACTOME_PATHWAY	Collagen biosynthesis and modifying enzymes	COL14A1, COL4A1, COL3A1, COL6A3, COL1A2, COL6A1, COL1A1, SERPINH1, COL5A2, COL5A1	10	2.2E-10	5.6E-9
	REACTOME_PATHWAY	Assembly of collagen fibrils and other multimeric structures	COL4A1, COL3A1, COL6A3, COL1A2, COL6A1, COL1A1, CTSB, COL5A2, COL5A1	9	2.7E-10	5.9E-9
	KEGG_PATHWAY	Protein digestion and absorption	COL14A1, COL4A1, COL3A1, COL6A3, ELN, COL1A2, COL6A1, ATP1A1, COL1A1, COL5A2, COL5A1	11	2.9E-10	3.2E-8
	GOTERM_BP_DIRECT	cellular response to amino acid stimulus	COL4A1, COL3A1, COL1A2, COL6A1, COL1A1, CAPN2, MMP2, COL5A2	8	9.8E-10	1.8E-7
	KEGG_PATHWAY	ECM-receptor interaction	COL4A1, COL3A1, COL6A3, COL1A2, COL6A1, COL1A1, COL5A2, COL5A1, SPP1, FN1	10	5.9E-9	3.2E-7
	REACTOME_PATHWAY	Signaling by PDGF	COL4A1, COL3A1, COL6A3, COL6A1, COL5A2, COL5A1, SPP1	7	3.4E-8	5.5E-7
	KEGG_PATHWAY	Focal adhesion	COL4A1, COL3A1, COL6A3, COL1A2, COL6A1, COL1A1, CAPN2, COL5A2, FLNA, COL5A1, SPP1, FN1	12	1.1E-7	4.0E-6
	REACTOME_PATHWAY	Non-integrin membrane-ECM interactions	COL4A1, COL3A1, COL1A2, COL1A1, COL5A2, COL5A1, FN1	7	1.4E-7	2.0E-6
	REACTOME_PATHWAY	Syndecan interactions	COL3A1, COL1A2, COL1A1, COL5A2, COL5A1, FN1	6	5.4E-7	7.1E-6
	REACTOME_PATHWAY	Scavenging by Class A Receptors	COL4A1, APOE, COL3A1, COL1A2, COL1A1	5	4.7E-6	5.6E-5
	REACTOME_PATHWAY	NCAM1 interactions	COL4A1, COL3A1, COL6A3, COL6A1, COL5A2, COL5A1	6	5.3E-6	5.8E-5
	KEGG_PATHWAY	Amoebiasis	COL4A1, COL3A1, COL1A2, COL1A1, COL5A2, COL5A1, FN1	7	8.2E-5	2.2E-3
	KEGG_PATHWAY	PI3K-Akt signaling pathway	COL4A1, COL3A1, COL6A3, COL1A2, COL6A1, COL1A1, COL5A2, COL5A1, SPP1, CSF1R, FN1	11	1.0E-4	2.2E-3
	GOTERM_BP_DIRECT	skin development	FRAS1, COL3A1, COL5A2, COL5A1	4	3.9E-4	2.2E-2
	KEGG_PATHWAY	Platelet activation	GNAI2, COL3A1, COL1A2, COL1A1, COL5A2, COL5A1	6	2.0E-3	2.6E-2
	REACTOME_PATHWAY	Anchoring fibril formation	COL4A1, COL1A2, COL1A1	3	3.7E-3	3.4E-2
	REACTOME_PATHWAY	Cell surface interactions at the vascular wall	COL1A2, COL1A1, CD74, FN1	4	4.4E-3	3.8E-2
Annotation Cluster 2	Enrichment Score: 2.35		Genes	Count	P_Value	Benjamini
	GOTERM_BP_DIRECT	long-chain fatty-acyl-CoA biosynthetic process	ELOVL5, SCD, FASN, ELOVL6	4	7.4E-4	3.7E-2
	KEGG_PATHWAY	Fatty acid metabolism	ELOVL5, SCD, FASN, ELOVL6	4	4.4E-3	4.7E-2
Annotation Cluster 3	Enrichment Score: 1.51		Genes	Count	P_Value	Benjamini
	KEGG_PATHWAY	Antigen processing and presentation	HSPA2, HSPA6, CTSB, HLA-DQA2, CD74	5	1.8E-3	2.8E-2
Annotation Cluster 4	Enrichment Score: 1.5		Genes	Count	P_Value	Benjamini
	KEGG_PATHWAY	Pertussis	GNAI2, C4A, CFL1, SERPING1, C1S	5	1.7E-3	3.1E-2

## Sheet: D4-1 DOWN
Category	Term	List Total	Genes	Count	%	P-Value	Benjamini
KEGG_PATHWAY	Oxidative phosphorylation	7	NDUFA5, NDUFB9, COX6C	3	15	0.0052	0.061
KEGG_PATHWAY	Parkinson's disease	7	NDUFA5, NDUFB9, COX6C	3	15	0.006	0.035
KEGG_PATHWAY	Non-alcoholic fatty liver disease (NAFLD)	7	NDUFA5, NDUFB9, COX6C	3	15	0.0067	0.027
KEGG_PATHWAY	Alzheimer's disease	7	NDUFA5, NDUFB9, COX6C	3	15	0.0083	0.025
KEGG_PATHWAY	Huntington's disease	7	NDUFA5, NDUFB9, COX6C	3	15	0.011	0.025
Annotation Cluster 1	Enrichment Score: 2.02		Genes	Count	P_Value	Benjamini
	REACTOME_PATHWAY	Respiratory electron transport	NDUFA5, NDUFB9, COX6C	3	1.3E-3	2.3E-2
	KEGG_PATHWAY	Parkinson's disease	NDUFA5, NDUFB9, COX6C	3	6.0E-3	3.5E-2
	KEGG_PATHWAY	Non-alcoholic fatty liver disease (NAFLD)	NDUFA5, NDUFB9, COX6C	3	6.7E-3	2.7E-2
	KEGG_PATHWAY	Alzheimer's disease	NDUFA5, NDUFB9, COX6C	3	8.3E-3	2.5E-2
	KEGG_PATHWAY	Huntington's disease	NDUFA5, NDUFB9, COX6C	3	1.1E-2	2.5E-2

## Sheet: D3-1 UP
Category	Term	List Total	Genes	Count	P-Value	Benjamini
KEGG_PATHWAY	ECM-receptor interaction	8	COL3A1, COL1A2, COL5A2, FN1	4	6.5e-05	0.0012
KEGG_PATHWAY	Protein digestion and absorption	8	COL14A1, COL3A1, COL1A2, COL5A2	4	6.7e-05	0.00061
KEGG_PATHWAY	Amoebiasis	8	COL3A1, COL1A2, COL5A2, FN1	4	0.00012	0.0007
KEGG_PATHWAY	Focal adhesion	8	COL3A1, COL1A2, COL5A2, FN1	4	0.00084	0.0038
KEGG_PATHWAY	PI3K-Akt signaling pathway	8	COL3A1, COL1A2, COL5A2, FN1	4	0.0037	0.013
KEGG_PATHWAY	Platelet activation	8	COL3A1, COL1A2, COL5A2	3	0.0069	0.021
Category	Term	List Total	Genes	Count	P-Value	Benjamini
GOTERM_BP_DIRECT	extracellular matrix organization	12	COL14A1, COL3A1, CCDC80, COL1A2, DCN, SPARC, COL5A2, FN1	8	8.4e-12	1.1e-09
GOTERM_BP_DIRECT	collagen fibril organization	12	COL14A1, COL3A1, COL1A2, COL5A2	4	1.9e-06	0.00013
GOTERM_BP_DIRECT	wound healing	12	COL3A1, DCN, SPARC, FN1	4	1.7e-05	0.00075
GOTERM_BP_DIRECT	cellular response to amino acid stimulus	12	COL3A1, COL1A2, COL5A2	3	0.00042	0.014
GOTERM_BP_DIRECT	collagen catabolic process	12	COL3A1, COL1A2, COL5A2	3	0.00077	0.02
GOTERM_BP_DIRECT	extracellular matrix disassembly	12	GSN, DCN, FN1	3	0.0011	0.024
Annotation Cluster 1	Enrichment Score: 4.19		Genes	Count	P_Value	Benjamini
	REACTOME_PATHWAY	ECM proteoglycans	COL3A1, COL1A2, DCN, SPARC, COL5A2, FN1	6	8.2E-9	3.5E-7
	REACTOME_PATHWAY	Extracellular matrix organization	COL3A1, COL1A2, COL5A2, FN1	4	4.4E-7	9.1E-6
	GOTERM_BP_DIRECT	collagen fibril organization	COL14A1, COL3A1, COL1A2, COL5A2	4	1.9E-6	1.3E-4
	REACTOME_PATHWAY	Syndecan interactions	COL3A1, COL1A2, COL5A2, FN1	4	2.8E-6	3.9E-5
	REACTOME_PATHWAY	Non-integrin membrane-ECM interactions	COL3A1, COL1A2, COL5A2, FN1	4	9.3E-6	9.8E-5
	REACTOME_PATHWAY	Collagen degradation	COL14A1, COL3A1, COL1A2, COL5A2	4	3.9E-5	3.3E-4
	REACTOME_PATHWAY	Collagen biosynthesis and modifying enzymes	COL14A1, COL3A1, COL1A2, COL5A2	4	4.4E-5	3.1E-4
	KEGG_PATHWAY	ECM-receptor interaction	COL3A1, COL1A2, COL5A2, FN1	4	6.5E-5	1.2E-3
	KEGG_PATHWAY	Protein digestion and absorption	COL14A1, COL3A1, COL1A2, COL5A2	4	6.7E-5	6.1E-4
	REACTOME_PATHWAY	Integrin cell surface interactions	COL3A1, COL1A2, COL5A2, FN1	4	9.4E-5	5.6E-4
	KEGG_PATHWAY	Amoebiasis	COL3A1, COL1A2, COL5A2, FN1	4	1.2E-4	7.0E-4
	GOTERM_BP_DIRECT	cellular response to amino acid stimulus	COL3A1, COL1A2, COL5A2	3	4.2E-4	1.4E-2
	GOTERM_BP_DIRECT	collagen catabolic process	COL3A1, COL1A2, COL5A2	3	7.7E-4	2.1E-2
	KEGG_PATHWAY	Focal adhesion	COL3A1, COL1A2, COL5A2, FN1	4	8.4E-4	3.8E-3
	REACTOME_PATHWAY	Assembly of collagen fibrils and other multimeric structures	COL3A1, COL1A2, COL5A2	3	1.1E-3	5.8E-3
	KEGG_PATHWAY	PI3K-Akt signaling pathway	COL3A1, COL1A2, COL5A2, FN1	4	3.7E-3	1.3E-2
	KEGG_PATHWAY	Platelet activation	COL3A1, COL1A2, COL5A2	3	6.9E-3	2.1E-2

## Sheet: D3-1 DOWN
Category	Term	List Total	Genes	Count	P-Value	Benjamini
KEGG_PATHWAY	Huntington's disease	31	ATP5E, CLTB, COX7A1, ATP5C1, NDUFA13, COX5B, ATP5H	7	0.00014	0.011
KEGG_PATHWAY	Oxidative phosphorylation	31	ATP5E, COX7A1, ATP5C1, NDUFA13, COX5B, ATP5H	6	0.00024	0.0089
KEGG_PATHWAY	Parkinson's disease	31	ATP5E, COX7A1, ATP5C1, NDUFA13, COX5B, ATP5H	6	0.00032	0.008
KEGG_PATHWAY	Alzheimer's disease	31	ATP5E, COX7A1, ATP5C1, NDUFA13, COX5B, ATP5H	6	0.0007	0.013
Category	Term	List Total	Genes	Count	P-Value	Benjamini
GOTERM_BP_DIRECT	mitochondrial ATP synthesis coupled proton transport	60	ATP5E, ATP5C1, COX5B, ATP5H	4	5.2e-05	0.023
Annotation Cluster 1	Enrichment Score: 2.81		Genes	Count	P_Value	Benjamini
	GOTERM_BP_DIRECT	mitochondrial ATP synthesis coupled proton transport	ATP5E, ATP5C1, COX5B, ATP5H	4	5.2E-5	2.3E-2
	KEGG_PATHWAY	Huntington's disease	ATP5E, CLTB, COX7A1, ATP5C1, NDUFA13, COX5B, ATP5H	7	1.4E-4	1.1E-2
	KEGG_PATHWAY	Oxidative phosphorylation	ATP5E, COX7A1, ATP5C1, NDUFA13, COX5B, ATP5H	6	2.4E-4	8.9E-3
	KEGG_PATHWAY	Parkinson's disease	ATP5E, COX7A1, ATP5C1, NDUFA13, COX5B, ATP5H	6	3.2E-4	8.0E-3
	KEGG_PATHWAY	Alzheimer's disease	ATP5E, COX7A1, ATP5C1, NDUFA13, COX5B, ATP5H	6	7.0E-4	1.3E-2

## Sheet: D2-1 UP
No significant pathaways, GO BP or Cluster in this comparison

## Sheet: D2-1 DOWN
No significant pathaways, GO BP or Cluster in this comparison
